# Supplementary material for: Isotopic evidence concerning the habitat of Nautilus macromphalus in New Caledonia
Source: PLoS One. 2022 Jul 26;17(7):e0271235. doi: 10.1371/journal.pone.0271235 (PMC9321420; doi:10.1371/journal.pone.0271235)
Supplement: S1 Table — (XLSX) [file pone.0271235.s001.xlsx]

## Sheet: stable isotopes of shell
catalog number	AMNH 132380						AMNH 132423
sex	female						male
	δ13C	δ18O	habitat depth (m)	habitat temperature (°C)			δ13C	δ18O	habitat depth (m)	habitat temperature (°C)
Septum 1							-0.119737	0.69	149.316	20.5969	0.220865
Septum 2	-0.726934	0.637048	141.034	20.8	0.254227		-0.568144	0.59	133.676	21.0624	0.245502
Septum 3	-0.360418	0.730369	155.63	20.5	0.234089		0.148908	0.6	135.24	21.0438	0.206104
Septum 4	-0.106754	0.319955	91.441	22.5	0.220151		0.0919834	0.76	160.264	20.3443	0.209232
Septum 5	0.0750059	0.741407	157.356	20.4	0.210165		0.256484	0.684114	148.395	20.6174	0.200193
Septum 6	0.121944	0.693241	149.823	20.6	0.207586		0.715356	0.517593	122.352	21.5696	0.17498
Septum 7	0.615291	0.598916	135.07	21	0.180478		0.47	0.501268	119.798	21.5816	0.188462
Septum 8	0.993791	1.57327	287.46	16.4	0.158621		0.8528	1.134	218.758	18.8781	0.148719
Septum 9	-0.702965	1.79002	321.359	15.7	0.26601		-0.66	1.73	311.972	15.8373	0.233708
Septum 10	-1.04851	1.66559	301.898	16.1	0.28788		-0.9	1.97	349.508	15.2171	0.247191
Septum 11	0.53	1.83	327.612	15.6	0.187975		0.392833	1.9176	341.312	15.4234	0.17456
Septum 12	1.48514	1.88	335.432	15.5	0.127523		0.950041	1.95786	347.61	15.2534	0.143256
Septum 13	-0.01	2.21	387.044	14.226	0.222152		0.32867	2.11414	372.051	14.388	0.178165
Septum 14	0.46	2.19	383.916	13.9817	0.192405		0.452507	2.11313	371.894	14.388	0.171207
Septum 15	1.30837	2.16	379.224	14.1711	0.13871		0.851978	2.20545	386.332	13.9185	0.148765
Septum 16	0.843989	2.21	387.044	14.226	0.168102		1.26873	1.86123	332.496	15.5474	0.125352
Septum 17	0.916893	2.13	374.532	14.3294	0.163488		1.1605	2.20348	386.025	13.9339	0.131433
Septum 18	1.0617	2.02	357.328	14.9437	0.154323		1.62951	2.28804	399.249	13.477	0.105083
Septum 19	1.00178	2.15	377.66	14.2092	0.158115		1.1	2.11	371.404	14.3754	0.134831
Septum 20	0.846985	1.92	341.688	15.4234	0.167912		1.31	2	354.2	15.1657	0.123034
Septum 21	1.38527	2.31	402.684	13.5492	0.133843		1.42407	2.12195	373.272	14.403	0.116625
Septum 22	1.56803	2.09	368.276	14.4581	0.122276		1.31483	2.18637	383.348	13.9904	0.122762
Septum 23	0.508433	2.18	382.352	14.0252	0.18934		0.807732	2.19342	384.45	13.9734	0.151251
Septum 24	1.02375	2.17	380.788	14.1237	0.156725		1.15	2.09	368.276	14.4581	0.132022
Septum 25	1.6	2.35	408.94		0.120253		1.56938	2.30918	402.556	13.5492	0.108462
Septum 26	0.868956	2.12	372.968	14.3961	0.166522		1.48921	2.33334	406.334		0.112966
Septum 27	0.735133	2.11	371.404	14.3754	0.174992		1.14847	1.95082	346.508	15.2687	0.132108
Septum 28	1.04273	1.24	235.336	18.4305	0.155524		0.586252	2.06557	364.456	14.6983	0.163694
Septum 29	1.46	0.95	189.98	19.4895	0.129114		0.376798	2.13	374.532	14.3294	0.175461
Septum 30							1.0188	1.608	292.891	16.2684	0.139393
Septum 31							1.0518	1.641	298.052	16.1718	0.137539

## Sheet: water chemistry
Station 25					Station 49
Depth (m)	Temperature (∘C)	Salinity (psu)	d18O (‰ VSMOW)		Depth (m)	Temperature (∘C)	Salinity (psu)	d18O (‰ VSMOW)
Sampled 6/13/03	22∘ 21.42' S	166∘ 12.46'E			Sampled 6/14/03	22∘ 23.45' S	166∘ 15.65'E
50	23	35.5	0.85		50	22.9	35.6	0.85
100	22.5	35.6	0.83		100	21.6	35.6	1.01
150	20.8	35.6	1.38		150	20.3	35.6	0.92
200	19.5	35.6	1.07		200	19.2	35.6	0.69
250	18	35.6	0.62		400	13.7	35.2	0.78
250 dup	–	–	0.59		400 dup	–	–	0.76
300	16.2	35.4	0.89
400	13	35.1	0.93

## Sheet: temperature_salinity
		Station 25		Station 49
	Depth (m)	Temperature (∘C)	Salinity (psu)	Temperature (∘C)	Salinity (psu)
	1.5	23.3764	35.5172
	2	23.3751	35.5172
	2.5	23.3749	35.5174	23.0107	35.2769
	3	23.375	35.5178	23.0599	35.4887
	3.5	23.3777	35.5175	23.0713	35.4992
	4	23.3745	35.5178	23.0706	35.4993
	4.5	23.3734	35.518	23.0728	35.4995
	5	23.3733	35.5181	23.0728	35.4995
	5.5	23.3736	35.5179	23.0725	35.4997
	6	23.3742	35.5178	23.0726	35.4997
	6.5	23.3749	35.5173	23.0732	35.4998
	7	23.3744	35.5175	23.0728	35.4998
	7.5	23.3741	35.5174	23.0726	35.4997
	8	23.3729	35.5175	23.0718	35.5002
	8.5	23.3733	35.5175	23.0718	35.5002
	9	23.3732	35.5174	23.0717	35.5003
	9.5	23.3711	35.5177	23.0722	35.5002
	10	23.3714	35.5174	23.0727	35.5002
	10.5	23.3726	35.5177	23.0738	35.5002
	11	23.3741	35.5176	23.0742	35.5002
	11.5	23.3744	35.5175	23.0753	35.5004
	12	23.3747	35.5175	23.0765	35.5004
	12.5	23.3745	35.5176	23.0756	35.5001
	13	23.3746	35.5177	23.0762	35.5004
	13.5	23.3757	35.5175	23.074	35.4999
	14	23.3768	35.5174	23.072	35.4997
	14.5	23.3782	35.5171	23.0712	35.4999
	15	23.3782	35.517	23.072	35.4999
	15.5	23.3772	35.517	23.0722	35.4999
	16	23.372	35.5169	23.0719	35.5
	16.5	23.3671	35.5171	23.0728	35.5001
	17	23.367	35.5168	23.0728	35.5
	17.5	23.365	35.5171	23.0725	35.5002
	18	23.3664	35.517	23.0725	35.5
	18.5	23.3656	35.5167	23.0703	35.5
	19	23.37	35.5173	23.0705	35.5
	19.5	23.3727	35.5169	23.0705	35.5001
	20	23.3694	35.5168	23.0731	35.5009
	20.5	23.3665	35.5172	23.0737	35.5009
	21	23.3642	35.5164	23.0722	35.5007
	21.5	23.3556	35.5168	23.0707	35.5003
	22	23.3583	35.5166	23.0711	35.5002
	22.5	23.3578	35.5169	23.0718	35.5005
	23	23.3567	35.5164	23.0717	35.5005
	23.5	23.3391	35.516	23.0726	35.5008
	24	23.3327	35.516	23.0739	35.5009
	24.5	23.3339	35.516	23.0744	35.5009
	25	23.3346	35.5159	23.0747	35.5011
	25.5	23.3303	35.5159	23.0749	35.5009
	26	23.3308	35.5158	23.0732	35.5006
	26.5	23.331	35.516	23.0723	35.5004
	27	23.3331	35.5159	23.0721	35.5006
	27.5	23.3325	35.5157	23.0728	35.5006
	28	23.3296	35.5157	23.0705	35.5027
	28.5	23.3264	35.5156	23.0692	35.5036
	29	23.3262	35.5157	23.0694	35.5034
	29.5	23.3273	35.5156	23.069	35.5037
	30	23.3332	35.5156	23.0687	35.5036
	30.5	23.3308	35.5153	23.062	35.5067
	31	23.3275	35.515	23.0576	35.5088
	31.5	23.3224	35.5157	23.0529	35.5107
	32	23.3294	35.5158	23.0455	35.5148
	32.5	23.3132	35.5121	23.0446	35.5155
	33	23.2904	35.5156	23.0432	35.5162
	33.5	23.3026	35.515	23.0456	35.5158
	34	23.2962	35.5118	23.0448	35.5163
	34.5	23.2221	35.5119	23.0266	35.5219
	35	23.205	35.5118	23.0053	35.5287
	35.5	23.2791	35.5118	22.9971	35.5316
	36	23.2127	35.5101	22.993	35.5325
	36.5	23.198	35.5121	22.9891	35.5336
	37	23.1986	35.5122	22.9726	35.5384
	37.5	23.2004	35.5118	22.9606	35.5425
	38	23.1891	35.5117	22.9544	35.5439
	38.5	23.1834	35.5106	22.9443	35.5454
	39	23.1555	35.5113	22.9294	35.5482
	39.5	23.1311	35.5118	22.9234	35.5489
	40	23.1198	35.5109	22.9168	35.55
	40.5	23.1082	35.5106	22.9107	35.5507
	41	23.0992	35.5107	22.9024	35.5523
	41.5	23.0941	35.5101	22.9019	35.5522
	42	23.0872	35.5096	22.9018	35.5521
	42.5	23.0715	35.5083	22.9007	35.5519
	43	23.0503	35.5092	22.8985	35.5523
	43.5	23.0521	35.5082	22.8982	35.5521
	44	23.0391	35.5074	22.8967	35.5524
	44.5	23.0188	35.5062	22.8961	35.5524
	45	23.0218	35.5077	22.8944	35.5526
	45.5	23.0399	35.5073	22.8942	35.5525
	46	23.0424	35.5074	22.8929	35.5527
	46.5	23.046	35.5077	22.8913	35.5531
	47	23.0533	35.5074	22.8898	35.5534
	47.5	23.0388	35.5066	22.8883	35.5538
	48	23.0143	35.5059	22.8872	35.5542
	48.5	23.0153	35.5062	22.8835	35.5546
	49	23.0169	35.5055	22.8846	35.5544
	49.5	23.0125	35.5057	22.8828	35.5544
	50	23.0146	35.5057	22.8814	35.5545
	50.5	23.0162	35.5055	22.8821	35.5543
	51	23.0155	35.5059	22.8785	35.5546
	51.5	23.0244	35.5056	22.8757	35.5551
	52	23.0223	35.506	22.874	35.5553
	52.5	23.0265	35.506	22.874	35.5553
	53	23.0279	35.5056	22.8693	35.5554
	53.5	23.0201	35.505	22.8585	35.5573
	54	23.017	35.5053	22.8448	35.5586
	54.5	23.0183	35.506	22.823	35.5617
	55	23.0192	35.5043	22.8092	35.5633
	55.5	22.9728	35.5026	22.7942	35.5652
	56	22.9416	35.5043	22.7874	35.5663
	56.5	22.9415	35.5038	22.7842	35.5668
	57	22.9397	35.504	22.7778	35.5671
	57.5	22.9366	35.5033	22.7697	35.568
	58	22.9187	35.5009	22.7607	35.568
	58.5	22.8558	35.5038	22.7441	35.5689
	59	22.8402	35.5043	22.733	35.5695
	59.5	22.831	35.5045	22.7232	35.5692
	60	22.8198	35.5038	22.7131	35.5693
	60.5	22.8084	35.5041	22.7078	35.5692
	61	22.7893	35.5035	22.6982	35.5685
	61.5	22.7785	35.5058	22.666	35.5681
	62	22.7915	35.5048	22.6201	35.5698
	62.5	22.7971	35.5028	22.5688	35.5722
	63	22.7669	35.5038	22.5373	35.5737
	63.5	22.7563	35.5051	22.5096	35.5734
	64	22.7552	35.505	22.4995	35.5735
	64.5	22.7544	35.5045	22.4929	35.5733
	65	22.7499	35.5046	22.4752	35.5728
	65.5	22.7483	35.5046	22.4413	35.5733
	66	22.7491	35.5043	22.4234	35.574
	66.5	22.7497	35.5039	22.4152	35.5738
	67	22.7483	35.504	22.4047	35.5735
	67.5	22.7495	35.5037	22.3938	35.5734
	68	22.7497	35.5035	22.3846	35.5735
	68.5	22.7495	35.5035	22.3767	35.5732
	69	22.7506	35.5035	22.3691	35.5734
	69.5	22.7556	35.5029	22.3655	35.5732
	70	22.7561	35.5028	22.363	35.5734
	70.5	22.7559	35.5028	22.3614	35.5731
	71	22.7544	35.5028	22.3581	35.5729
	71.5	22.754	35.5029	22.3559	35.5729
	72	22.7541	35.503	22.3544	35.5724
	72.5	22.7551	35.5029	22.3539	35.5721
	73	22.7571	35.5025	22.3512	35.5723
	73.5	22.7538	35.5025	22.3472	35.5722
	74	22.7493	35.5032	22.3457	35.5721
	74.5	22.7511	35.503	22.3454	35.5718
	75	22.7531	35.5028	22.3438	35.5716
	75.5	22.7492	35.5028	22.3416	35.5718
	76	22.7429	35.5032	22.3406	35.5717
	76.5	22.7422	35.5031	22.3396	35.5714
	77	22.7401	35.5037	22.3376	35.5716
	77.5	22.7405	35.5038	22.3367	35.5717
	78	22.7401	35.5038	22.3356	35.5715
	78.5	22.7394	35.5038	22.3311	35.5715
	79	22.739	35.5038	22.3273	35.5715
	79.5	22.7395	35.5038	22.3244	35.5718
	80	22.7405	35.5036	22.3188	35.5721
	80.5	22.7404	35.5035	22.3134	35.5721
	81	22.74	35.5035	22.3044	35.5735
	81.5	22.7414	35.5033	22.3007	35.574
	82	22.7422	35.503	22.2979	35.5743
	82.5	22.744	35.5025	22.2961	35.5746
	83	22.744	35.5026	22.2957	35.5746
	83.5	22.7441	35.5026	22.2949	35.5748
	84	22.7449	35.5025	22.2937	35.5748
	84.5	22.7452	35.5026	22.2624	35.575
	85	22.746	35.5031	22.2385	35.5756
	85.5	22.7465	35.5031	22.2162	35.5757
	86	22.7474	35.5026	22.2068	35.5751
	86.5	22.7474	35.5024	22.1924	35.5752
	87	22.7476	35.5021	22.1889	35.5745
	87.5	22.7478	35.5028	22.1881	35.5741
	88	22.7469	35.5051	22.1868	35.5739
	88.5	22.7461	35.5057	22.1866	35.5739
	89	22.7458	35.506	22.1868	35.5738
	89.5	22.7458	35.5062	22.1864	35.5736
	90	22.7454	35.5057	22.1843	35.5734
	90.5	22.7455	35.5044	22.1818	35.5733
	91	22.7457	35.5046	22.18	35.573
	91.5	22.7455	35.504	22.1766	35.5727
	92	22.7455	35.5043	22.1746	35.5726
	92.5	22.7463	35.505	22.1686	35.5723
	93	22.7471	35.5067	22.1505	35.5721
	93.5	22.7472	35.5057	22.1193	35.573
	94	22.747	35.5062	22.0807	35.5749
	94.5	22.7375	35.5158	22.0074	35.5754
	95	22.7258	35.5222	21.909	35.5844
	95.5	22.7075	35.5307	21.8507	35.5895
	96	22.6725	35.5422	21.8236	35.5905
	96.5	22.6157	35.5599	21.7986	35.5918
	97	22.5994	35.5629	21.7795	35.5917
	97.5	22.5823	35.5634	21.7221	35.5935
	98	22.5612	35.564	21.6504	35.5991
	98.5	22.5294	35.567	21.64	35.5993
	99	22.5106	35.5685	21.6384	35.5985
	99.5	22.4994	35.5691	21.6339	35.5985
	100	22.4887	35.5694	21.6319	35.5986
	100.5	22.4795	35.5694	21.6307	35.5985
	101	22.4748	35.5699	21.6288	35.5984
	101.5	22.4757	35.5694	21.6244	35.5987
	102	22.47	35.5694	21.6164	35.5992
	102.5	22.4666	35.5695	21.6054	35.6002
	103	22.4626	35.5691	21.5942	35.601
	103.5	22.4557	35.5686	21.5847	35.6014
	104	22.4458	35.5689	21.5802	35.6012
	104.5	22.4397	35.5689	21.5782	35.6005
	105	22.4236	35.5691	21.5667	35.6017
	105.5	22.4079	35.5699	21.5645	35.602
	106	22.3826	35.5696	21.5621	35.6018
	106.5	22.3052	35.5748	21.5594	35.6021
	107	22.2321	35.5781	21.554	35.6022
	107.5	22.1681	35.5835	21.5491	35.6024
	108	22.1522	35.5838	21.5421	35.6022
	108.5	22.1443	35.5825	21.5342	35.6025
	109	22.1409	35.5817	21.5233	35.6024
	109.5	22.1224	35.5798	21.5112	35.6025
	110	22.0773	35.5811	21.4973	35.6027
	110.5	22.0354	35.5846	21.4817	35.6032
	111	22.0249	35.5848	21.4688	35.6034
	111.5	22.0194	35.5841	21.435	35.6043
	112	22.0011	35.5831	21.4	35.6061
	112.5	21.9504	35.5845	21.3753	35.6068
	113	21.8926	35.5911	21.357	35.6083
	113.5	21.8827	35.5918	21.3489	35.6093
	114	21.8795	35.5914	21.3425	35.6097
	114.5	21.8784	35.5909	21.3338	35.6105
	115	21.8787	35.5904	21.3294	35.6106
	115.5	21.8784	35.5898	21.3225	35.6111
	116	21.8782	35.5895	21.3171	35.6111
	116.5	21.878	35.5889	21.3137	35.6111
	117	21.8777	35.5886	21.3099	35.6113
	117.5	21.8768	35.5881	21.3084	35.6111
	118	21.8769	35.5879	21.3048	35.6111
	118.5	21.8761	35.5876	21.3007	35.6115
	119	21.8753	35.5874	21.2989	35.6109
	119.5	21.8756	35.5873	21.2923	35.6114
	120	21.8736	35.5873	21.2897	35.6116
	120.5	21.8694	35.5875	21.288	35.6114
	121	21.8678	35.5876	21.2857	35.6117
	121.5	21.8663	35.5876	21.2846	35.6113
	122	21.8652	35.5876	21.2832	35.6113
	122.5	21.859	35.5875	21.2802	35.6113
	123	21.8229	35.5894	21.2493	35.6102
	123.5	21.7796	35.5922	21.2072	35.6119
	124	21.7423	35.5949	21.1673	35.6151
	124.5	21.7276	35.5951	21.1385	35.6187
	125	21.6909	35.5942	21.1234	35.6198
	125.5	21.6324	35.5985	21.0925	35.6215
	126	21.5907	35.6016	21.0739	35.6224
	126.5	21.5542	35.604	21.0573	35.6223
	127	21.5186	35.6062	21.0465	35.6226
	127.5	21.5008	35.6076	21.0443	35.6224
	128	21.4928	35.6078	21.0419	35.622
	128.5	21.4885	35.6074	21.0392	35.6215
	129	21.4758	35.607	21.0382	35.6207
	129.5	21.4386	35.6101	21.0351	35.6199
	130	21.4184	35.611	21.026	35.6193
	130.5	21.3962	35.6103	21.0069	35.6173
	131	21.37	35.6114	20.949	35.6204
	131.5	21.3496	35.6108	20.9136	35.623
	132	21.3179	35.6118	20.9065	35.6228
	132.5	21.2887	35.6131	20.9014	35.6226
	133	21.2587	35.6145	20.8973	35.6219
	133.5	21.2335	35.6158	20.8913	35.6219
	134	21.222	35.6162	20.8888	35.6215
	134.5	21.2139	35.6159	20.8877	35.6209
	135	21.2031	35.6162	20.8845	35.6207
	135.5	21.197	35.6166	20.8834	35.6204
	136	21.1956	35.6162	20.8801	35.62
	136.5	21.1928	35.616	20.8703	35.6199
	137	21.184	35.6166	20.8466	35.6195
	137.5	21.1826	35.6163	20.8029	35.6217
	138	21.1777	35.6162	20.7575	35.6249
	138.5	21.1681	35.6167	20.7173	35.6269
	139	21.1604	35.6172	20.6491	35.6289
	139.5	21.1555	35.6169	20.5534	35.6355
	140	21.1454	35.6171	20.5342	35.6366
	140.5	21.1232	35.6173	20.5297	35.6357
	141	21.0777	35.6204	20.5173	35.6356
	141.5	21.0399	35.6227	20.501	35.6362
	142	21.0096	35.6246	20.4869	35.6349
	142.5	20.985	35.6274	20.4509	35.6372
	143	20.9817	35.6282	20.4348	35.6381
	143.5	20.9818	35.6283	20.4281	35.6372
	144	20.9789	35.6278	20.4619	35.6345
	144.5	20.9678	35.629	20.4673	35.6285
	145	20.964	35.629	20.4152	35.6361
	145.5	20.9596	35.629	20.4132	35.6354
	146	20.9514	35.6285	20.4018	35.6354
	146.5	20.9338	35.6293	20.3777	35.637
	147	20.923	35.6292	20.3683	35.637
	147.5	20.903	35.6294	20.363	35.637
	148	20.8861	35.6295	20.3619	35.6365
	148.5	20.8793	35.6298	20.3555	35.6353
	149	20.8758	35.6294	20.3363	35.636
	149.5	20.8639	35.6284	20.3299	35.6365
	150	20.8284	35.6297	20.3291	35.6362
	150.5	20.8035	35.6302	20.3257	35.6353
	151	20.7883	35.6306	20.3173	35.6347
	151.5	20.7795	35.6303	20.3117	35.6343
	152	20.773	35.6298	20.3048	35.6341
	152.5	20.7691	35.6293	20.2938	35.6344
	153	20.7645	35.629	20.2862	35.6349
	153.5	20.7615	35.6286	20.2784	35.6348
	154	20.756	35.6284	20.268	35.6352
	154.5	20.7526	35.6279	20.2607	35.6355
	155	20.7474	35.6273	20.2573	35.6353
	155.5	20.7304	35.6262	20.2516	35.6356
	156	20.6993	35.628	20.2484	35.6356
	156.5	20.6849	35.6292	20.24	35.6351
	157	20.6785	35.6292	20.2232	35.6356
	157.5	20.6723	35.6293	20.2056	35.6358
	158	20.6657	35.6293	20.1966	35.6362
	158.5	20.6569	35.6291	20.1936	35.6354
	159	20.6055	35.632	20.1872	35.6355
	159.5	20.5643	35.6348	20.1843	35.6354
	160	20.5477	35.6352	20.1784	35.6353
	160.5	20.5232	35.6344	20.1654	35.6353
	161	20.4703	35.6362	20.1436	35.6362
	161.5	20.4214	35.6389	20.1051	35.6382
	162	20.4082	35.6399	20.0673	35.64
	162.5	20.403	35.6386	20.0372	35.6419
	163	20.3932	35.6389	20.0174	35.643
	163.5	20.3874	35.6388	20.0047	35.6422
	164	20.383	35.6386	19.9784	35.6434
	164.5	20.3808	35.6383	19.9596	35.6434
	165	20.369	35.6385	19.9465	35.6439
	165.5	20.3553	35.6393	19.9389	35.6439
	166	20.3493	35.6392	19.9357	35.6433
	166.5	20.3322	35.6394	19.9256	35.6425
	167	20.3085	35.6407	19.9087	35.6429
	167.5	20.3006	35.641	19.8979	35.6433
	168	20.2959	35.6407	19.8867	35.6434
	168.5	20.288	35.64	19.8776	35.6436
	169	20.2756	35.6402	19.8691	35.6437
	169.5	20.2683	35.6404	19.8657	35.6437
	170	20.2632	35.64	19.8617	35.6435
	170.5	20.2529	35.64	19.8592	35.6434
	171	20.2461	35.6403	19.8516	35.6433
	171.5	20.2421	35.6402	19.8419	35.6436
	172	20.2394	35.6404	19.8212	35.643
	172.5	20.2311	35.6404	19.8093	35.6435
	173	20.219	35.641	19.8048	35.6431
	173.5	20.2135	35.6409	19.7968	35.6427
	174	20.2034	35.6399	19.7868	35.6421
	174.5	20.1796	35.64	19.7547	35.6406
	175	20.1684	35.639	19.7053	35.6402
	175.5	20.1506	35.637	19.6555	35.6406
	176	20.1332	35.6373	19.6308	35.6416
	176.5	20.1236	35.6373	19.62	35.6406
	177	20.1128	35.6375	19.596	35.6406
	177.5	20.0918	35.637	19.5673	35.6409
	178	20.0576	35.6392	19.546	35.6408
	178.5	20.0477	35.6396	19.5286	35.6404
	179	20.0053	35.6395	19.5138	35.6396
	179.5	19.9964	35.64	19.4939	35.6388
	180	20.0051	35.6366	19.4712	35.639
	180.5	19.9106	35.6387	19.4636	35.639
	181	19.8901	35.64	19.4615	35.6381
	181.5	19.8588	35.6389	19.4562	35.6379
	182	19.8312	35.641	19.4525	35.6377
	182.5	19.8059	35.6402	19.4432	35.6362
	183	19.7652	35.6418	19.4217	35.6366
	183.5	19.7509	35.6423	19.4062	35.6368
	184	19.7414	35.6412	19.4005	35.6367
	184.5	19.7443	35.6396	19.3976	35.6361
	185	19.7399	35.6384	19.3967	35.6361
	185.5	19.7027	35.6395	19.3958	35.6357
	186	19.693	35.6393	19.3951	35.6351
	186.5	19.6909	35.6372	19.3933	35.6346
	187	19.6649	35.638	19.382	35.6341
	187.5	19.6562	35.6385	19.3771	35.6342
	188	19.6451	35.6385	19.3706	35.6346
	188.5	19.6343	35.6384	19.3701	35.6345
	189	19.6252	35.6386	19.3709	35.6342
	189.5	19.618	35.6382	19.3712	35.6342
	190	19.6106	35.638	19.3683	35.6341
	190.5	19.6042	35.6371	19.3691	35.6339
	191	19.6104	35.636	19.3692	35.6336
	191.5	19.6115	35.6359	19.3674	35.6331
	192	19.576	35.6336	19.3573	35.6329
	192.5	19.5341	35.6365	19.3454	35.6322
	193	19.5312	35.6362	19.3242	35.6322
	193.5	19.5317	35.6354	19.3121	35.6322
	194	19.5313	35.6352	19.3076	35.6321
	194.5	19.5315	35.6354	19.3019	35.6318
	195	19.5275	35.6351	19.295	35.6313
	195.5	19.5195	35.6348	19.2778	35.631
	196	19.5111	35.6351	19.267	35.6314
	196.5	19.5083	35.6349	19.2528	35.6301
	197	19.5044	35.6344	19.2297	35.6313
	197.5	19.5009	35.6347	19.2246	35.631
	198	19.5027	35.6345	19.2171	35.6304
	198.5	19.5022	35.634	19.2055	35.6297
	199	19.4959	35.634	19.1978	35.6289
	199.5	19.4886	35.6341	19.1889	35.6291
	200	19.4861	35.6337	19.1857	35.6291
	200.5	19.4841	35.6334	19.1805	35.6287
	201	19.4833	35.6332	19.1782	35.629
	201.5	19.4791	35.6332	19.1769	35.6288
	202	19.4788	35.633	19.1729	35.6288
	202.5	19.4758	35.6326	19.1727	35.6286
	203	19.4762	35.6327	19.1714	35.6281
	203.5	19.4674	35.6322	19.1716	35.6276
	204	19.4588	35.6326	19.1672	35.6266
	204.5	19.4522	35.6327	19.1484	35.6266
	205	19.4475	35.6325	19.1283	35.6271
	205.5	19.4468	35.6319	19.1192	35.6268
	206	19.422	35.6293	19.1134	35.6269
	206.5	19.37	35.6315	19.1061	35.6265
	207	19.3455	35.6315	19.0937	35.6258
	207.5	19.327	35.6318	19.0759	35.6259
	208	19.3178	35.6311	19.0639	35.6251
	208.5	19.3328	35.6284	19.0529	35.6247
	209	19.2623	35.6302	19.0359	35.6246
	209.5	19.234	35.6311	19.0105	35.6235
	210	19.2274	35.631	18.9787	35.6233
	210.5	19.2239	35.6304	18.9474	35.6239
	211	19.2197	35.6301	18.9363	35.6236
	211.5	19.2133	35.6283	18.9247	35.6233
	212	19.1629	35.6269	18.9212	35.6229
	212.5	19.1322	35.6284	18.9165	35.6223
	213	19.2083	35.6239	18.9138	35.6216
	213.5	19.1311	35.6251	18.9116	35.621
	214	19.0752	35.6239	18.9095	35.6207
	214.5	19.0116	35.6244	18.902	35.6206
	215	18.9852	35.6251	18.8949	35.6203
	215.5	18.9787	35.6246	18.8815	35.6203
	216	18.9762	35.6242	18.8767	35.6204
	216.5	18.9747	35.6234	18.8746	35.6201
	217	18.9513	35.6215	18.8701	35.6197
	217.5	18.9164	35.6211	18.8686	35.6194
	218	18.897	35.6226	18.867	35.6192
	218.5	18.896	35.6221	18.8665	35.6188
	219	18.8909	35.6211	18.8652	35.6185
	219.5	18.9032	35.6194	18.86	35.6179
	220	18.9306	35.6188	18.854	35.6178
	220.5	18.8264	35.6156	18.8461	35.6166
	221	18.7941	35.6184	18.8344	35.6156
	221.5	18.7911	35.6184	18.803	35.613
	222	18.7924	35.6178	18.7612	35.6142
	222.5	18.794	35.6172	18.7445	35.6135
	223	18.7894	35.6166	18.7321	35.614
	223.5	18.7763	35.6151	18.7203	35.6125
	224	18.7483	35.614	18.6879	35.6108
	224.5	18.7213	35.6136	18.6476	35.6097
	225	18.7125	35.6137	18.6064	35.6092
	225.5	18.7051	35.6128	18.586	35.6091
	226	18.6972	35.6125	18.5527	35.607
	226.5	18.6924	35.612	18.5295	35.6068
	227	18.691	35.6118	18.5231	35.6065
	227.5	18.6862	35.6107	18.5218	35.6062
	228	18.6301	35.6071	18.5212	35.6057
	228.5	18.5916	35.6075	18.5197	35.6057
	229	18.5783	35.6069	18.5159	35.6049
	229.5	18.5741	35.6065	18.5079	35.6048
	230	18.5661	35.6056	18.5052	35.6043
	230.5	18.5542	35.6053	18.4958	35.604
	231	18.5481	35.605	18.4918	35.6036
	231.5	18.5446	35.605	18.4868	35.6034
	232	18.5431	35.6045	18.4826	35.6028
	232.5	18.5397	35.6041	18.4675	35.601
	233	18.5371	35.6037	18.4436	35.6017
	233.5	18.5354	35.6034	18.4366	35.601
	234	18.5325	35.6028	18.4134	35.5998
	234.5	18.5226	35.6016	18.3881	35.6004
	235	18.5023	35.6015	18.3811	35.6006
	235.5	18.4907	35.6008	18.3703	35.5996
	236	18.4756	35.6001	18.354	35.5986
	236.5	18.4629	35.5991	18.343	35.5983
	237	18.4478	35.5984	18.3319	35.5982
	237.5	18.4294	35.5974	18.3277	35.5977
	238	18.3995	35.5964	18.3259	35.5969
	238.5	18.3772	35.5962	18.3239	35.5966
	239	18.3519	35.5957	18.3251	35.5968
	239.5	18.3439	35.5953	18.3277	35.5956
	240	18.3153	35.5908	18.3238	35.5951
	240.5	18.2649	35.5891	18.3103	35.596
	241	18.2056	35.5878	18.3046	35.5953
	241.5	18.1937	35.586	18.2962	35.5957
	242	18.1756	35.5844	18.2939	35.5953
	242.5	18.1645	35.5846	18.2933	35.5952
	243	18.1632	35.5845	18.2907	35.5942
	243.5	18.1591	35.5838	18.2863	35.594
	244	18.1509	35.5833	18.2801	35.593
	244.5	18.1435	35.5825	18.2721	35.5925
	245	18.138	35.5824	18.2566	35.5918
	245.5	18.1287	35.5799	18.2427	35.5914
	246	18.0932	35.579	18.2188	35.5903
	246.5	18.0829	35.5794	18.1746	35.589
	247	18.0804	35.5784	18.1541	35.5861
	247.5	18.0686	35.577	18.1353	35.5833
	248	18.053	35.5757	18.0803	35.5793
	248.5	18.0355	35.5754	18.0574	35.5787
	249	18.0268	35.5745	18.0438	35.578
	249.5	18.0128	35.5739	18.0355	35.5774
	250	18.0087	35.5742	18.0289	35.576
	250.5	18.0084	35.5733	18.0107	35.575
	251	18.0025	35.5731	17.996	35.574
	251.5	18	35.5729	17.988	35.5729
	252	17.9975	35.5727	17.9823	35.5724
	252.5	17.9964	35.5725	17.9755	35.5728
	253	17.9946	35.5723	17.9752	35.5724
	253.5	17.9918	35.572	17.967	35.5722
	254	17.9897	35.5715	17.9554	35.5722
	254.5	17.9833	35.5705	17.9445	35.5724
	255	17.9646	35.5688	17.9369	35.5719
	255.5	17.9445	35.5681	17.9254	35.5697
	256	17.9324	35.5675	17.866	35.5657
	256.5	17.9258	35.5672	17.807	35.5632
	257	17.9147	35.5642	17.7286	35.5572
	257.5	17.8515	35.5577	17.7059	35.5569
	258	17.7664	35.5554	17.6814	35.5532
	258.5	17.696	35.5518	17.6596	35.5526
	259	17.6185	35.5505	17.6544	35.5511
	259.5	17.5786	35.549	17.6478	35.5505
	260	17.5654	35.547	17.6177	35.5467
	260.5	17.5433	35.5445	17.5147	35.542
	261	17.5231	35.5426	17.4687	35.5388
	261.5	17.504	35.5403	17.4441	35.5359
	262	17.4942	35.5396	17.3608	35.525
	262.5	17.4919	35.5383	17.2641	35.5235
	263	17.4771	35.5359	17.2316	35.5226
	263.5	17.4615	35.5345	17.2158	35.5201
	264	17.4345	35.5319	17.1827	35.5159
	264.5	17.4147	35.5313	17.1455	35.5117
	265	17.3719	35.5259	17.1204	35.5097
	265.5	17.3216	35.5265	17.0991	35.5073
	266	17.3127	35.526	17.0849	35.5067
	266.5	17.3105	35.5255	17.0833	35.5064
	267	17.3089	35.5245	17.0821	35.5059
	267.5	17.3021	35.5225	17.0799	35.5054
	268	17.2787	35.5189	17.0742	35.5043
	268.5	17.2199	35.514	17.0577	35.5026
	269	17.2003	35.5148	17.0411	35.501
	269.5	17.195	35.5137	17.0294	35.4989
	270	17.1913	35.5133	17.0138	35.4976
	270.5	17.1904	35.5128	17.0028	35.4967
	271	17.1854	35.5114	16.9962	35.4964
	271.5	17.1529	35.5096	16.9904	35.4962
	272	17.1096	35.5128	16.9834	35.4964
	272.5	17.0486	35.5056	16.98	35.4957
	273	16.9595	35.496	16.9711	35.4939
	273.5	16.859	35.4883	16.9568	35.4929
	274	16.7756	35.4825	16.9521	35.4926
	274.5	16.6907	35.4755	16.9495	35.4915
	275	16.6297	35.4712	16.9177	35.4876
	275.5	16.5668	35.4671	16.891	35.487
	276	16.5514	35.466	16.8707	35.4853
	276.5	16.5491	35.464	16.8553	35.4841
	277	16.5462	35.4619	16.8461	35.4832
	277.5	16.5435	35.4607	16.8349	35.4812
	278	16.541	35.4592	16.7802	35.4741
	278.5	16.5334	35.4571	16.7339	35.474
	279	16.5186	35.4563	16.7241	35.4719
	279.5	16.502	35.4526	16.7159	35.4708
	280	16.478	35.4495	16.709	35.4693
	280.5	16.4467	35.4478	16.699	35.4682
	281	16.4345	35.4481	16.6871	35.4671
	281.5	16.4317	35.4481	16.6798	35.4665
	282	16.4276	35.4473	16.6752	35.4658
	282.5	16.4198	35.4471	16.67	35.4654
	283	16.4182	35.4464	16.6671	35.4648
	283.5	16.4143	35.4457	16.664	35.4643
	284	16.4096	35.4448	16.6607	35.4641
	284.5	16.3987	35.4426	16.6565	35.4634
	285	16.4152	35.443	16.649	35.4626
	285.5	16.4605	35.437	16.6377	35.4615
	286	16.3534	35.4364	16.6228	35.4601
	286.5	16.3465	35.4374	16.6005	35.4577
	287	16.3358	35.4352	16.571	35.4561
	287.5	16.3137	35.4326	16.5475	35.4536
	288	16.2857	35.4314	16.5278	35.452
	288.5	16.2809	35.4302	16.5116	35.4509
	289	16.2781	35.4292	16.4964	35.4484
	289.5	16.2729	35.4279	16.4876	35.4476
	290	16.2651	35.4265	16.4593	35.4415
	290.5	16.2554	35.4251	16.3964	35.4395
	291	16.2477	35.4244	16.3876	35.439
	291.5	16.245	35.4241	16.3773	35.4377
	292	16.2441	35.4237	16.3615	35.4355
	292.5	16.235	35.4224	16.3341	35.4336
	293	16.2255	35.4224	16.3113	35.4321
	293.5	16.2264	35.422	16.3025	35.4313
	294	16.2202	35.4211	16.3002	35.4307
	294.5	16.2143	35.4205	16.2971	35.429
	295	16.213	35.4204	16.2799	35.4276
	295.5	16.2084	35.4193	16.2717	35.4257
	296	16.207	35.419	16.2592	35.4236
	296.5	16.2089	35.4184	16.2063	35.4192
	297	16.2073	35.4175	16.1789	35.4176
	297.5	16.1955	35.4165	16.1597	35.4165
	298	16.1915	35.4169	16.152	35.4163
	298.5	16.1923	35.4166	16.1482	35.4157
	299	16.1889	35.4165	16.1433	35.4146
	299.5	16.1893	35.4165	16.1315	35.4134
	300	16.1878	35.4163	16.1192	35.4123
	300.5	16.185	35.4162	16.112	35.4117
	301	16.1802	35.4158	16.1092	35.4105
	301.5	16.1759	35.4154	16.1014	35.4095
	302	16.17	35.4146	16.0992	35.4088
	302.5	16.1465	35.4139	16.0984	35.4079
	303	16.1443	35.4129	16.0998	35.4078
	303.5	16.1433	35.4123	16.105	35.4081
	304	16.1383	35.4111	16.0954	35.4058
	304.5	16.1803	35.4116	16.0799	35.4064
	305	16.1392	35.4097	16.0803	35.4062
	305.5	16.1352	35.4103	16.0795	35.4059
	306	16.13	35.4078	16.078	35.4058
	306.5	16.0926	35.4061	16.0766	35.4053
	307	16.0393	35.3972	16.0745	35.4052
	307.5	15.9587	35.3957	16.0747	35.405
	308	15.9374	35.3932	16.0769	35.4048
	308.5	15.8825	35.3873	16.0731	35.4041
	309	15.8618	35.3858	16.0673	35.4035
	309.5	15.8233	35.3806	16.0664	35.4029
	310	15.7733	35.3768	16.0648	35.4028
	310.5	15.7492	35.3753	16.054	35.3986
	311	15.7303	35.374	15.9941	35.3934
	311.5	15.7246	35.3735	15.9553	35.3942
	312	15.7161	35.3718	15.9584	35.3945
	312.5	15.6892	35.3678	15.9616	35.3938
	313	15.6701	35.367	15.9507	35.3921
	313.5	15.6597	35.3649	15.9326	35.3901
	314	15.6442	35.3632	15.9218	35.3903
	314.5	15.6396	35.3624	15.9098	35.3873
	315	15.6373	35.3622	15.8998	35.3872
	315.5	15.636	35.3612	15.9013	35.3865
	316	15.6238	35.3601	15.9029	35.3863
	316.5	15.6156	35.3597	15.9052	35.3862
	317	15.6068	35.359	15.9032	35.3862
	317.5	15.5998	35.3583	15.903	35.3862
	318	15.5917	35.3577	15.9047	35.386
	318.5	15.5833	35.3564	15.9008	35.3857
	319	15.5775	35.3559	15.9037	35.386
	319.5	15.5679	35.3541	15.9068	35.3858
	320	15.5602	35.3537	15.9059	35.3858
	320.5	15.5588	35.3537	15.9039	35.3854
	321	15.558	35.3535	15.8985	35.3848
	321.5	15.5555	35.3528	15.8934	35.3841
	322	15.5492	35.3527	15.8929	35.3842
	322.5	15.5437	35.3524	15.8893	35.3843
	323	15.5355	35.3523	15.8879	35.3819
	323.5	15.5271	35.352	15.8543	35.3798
	324	15.525	35.3515	15.8444	35.3789
	324.5	15.5138	35.3502	15.815	35.3767
	325	15.498	35.3499	15.8009	35.3759
	325.5	15.4931	35.349	15.7928	35.3741
	326	15.4835	35.349	15.7598	35.3715
	326.5	15.4796	35.3486	15.75	35.3708
	327	15.4754	35.3487	15.7353	35.3692
	327.5	15.4717	35.3488	15.7313	35.3691
	328	15.4704	35.3492	15.7296	35.368
	328.5	15.4691	35.3493	15.7165	35.3673
	329	15.4694	35.349	15.7085	35.3662
	329.5	15.4674	35.3488	15.6879	35.3638
	330	15.4636	35.348	15.6655	35.3629
	330.5	15.4535	35.3484	15.6553	35.3621
	331	15.453	35.3478	15.651	35.3616
	331.5	15.4477	35.3474	15.6488	35.3612
	332	15.4457	35.3471	15.6485	35.361
	332.5	15.4447	35.3476	15.6501	35.3607
	333	15.4445	35.3472	15.6435	35.3598
	333.5	15.443	35.3472	15.6476	35.3601
	334	15.4445	35.3472	15.6477	35.3593
	334.5	15.4453	35.3472	15.641	35.3589
	335	15.4498	35.3473	15.6445	35.3589
	335.5	15.4498	35.347	15.6493	35.3587
	336	15.4395	35.3459	15.6502	35.3583
	336.5	15.4203	35.3455	15.632	35.3563
	337	15.4108	35.3448	15.6202	35.355
	337.5	15.4126	35.3444	15.5891	35.3521
	338	15.4294	35.3444	15.5641	35.3516
	338.5	15.4108	35.3442	15.5617	35.3515
	339	15.3918	35.3407	15.561	35.3508
	339.5	15.3219	35.3379	15.56	35.3505
	340	15.3051	35.3372	15.5593	35.3503
	340.5	15.3039	35.3363	15.563	35.3508
	341	15.2984	35.3353	15.5708	35.3502
	341.5	15.2862	35.331	15.5607	35.3494
	342	15.1911	35.3216	15.5619	35.3493
	342.5	15.1399	35.3176	15.5575	35.3483
	343	15.1114	35.3126	15.5462	35.3477
	343.5	15.1018	35.3109	15.5468	35.3477
	344	15.086	35.3063	15.5407	35.3467
	344.5	15.0636	35.3025	15.5348	35.3466
	345	15.0457	35.2987	15.5352	35.3465
	345.5	15.0214	35.2954	15.5328	35.3462
	346	15.0155	35.2945	15.5347	35.3462
	346.5	15.0044	35.2932	15.533	35.3458
	347	14.9918	35.2914	15.5325	35.3456
	347.5	14.976	35.2896	15.5307	35.3454
	348	14.9593	35.2872	15.5325	35.346
	348.5	14.9231	35.2831	15.5416	35.3466
	349	14.8983	35.2812	15.5435	35.3459
	349.5	14.8961	35.2809	15.5381	35.3457
	350	14.8938	35.2805	15.5373	35.3461
	350.5	14.8897	35.2803	15.5393	35.3455
	351	14.885	35.28	15.5339	35.3455
	351.5	14.8822	35.2798	15.5314	35.3449
	352	14.8811	35.2796	15.5292	35.3449
	352.5	14.8795	35.2793	15.519	35.3432
	353	14.8746	35.2788	15.5002	35.3428
	353.5	14.868	35.2784	15.499	35.3419
	354	14.8606	35.2774	15.4709	35.3378
	354.5	14.8408	35.276	15.4132	35.3331
	355	14.8229	35.2746	15.3796	35.3316
	355.5	14.8057	35.2716	15.3647	35.3297
	356	14.7435	35.2611	15.3326	35.3265
	356.5	14.6731	35.2612	15.3179	35.3249
	357	14.6538	35.2583	15.2871	35.3218
	357.5	14.6289	35.256	15.2586	35.3197
	358	14.62	35.2544	15.224	35.3146
	358.5	14.6037	35.252	15.1977	35.3143
	359	14.594	35.251	15.1831	35.3121
	359.5	14.5646	35.2466	15.174	35.3101
	360	14.5309	35.2443	15.1552	35.3073
	360.5	14.5036	35.2404	15.1363	35.3072
	361	14.4816	35.2386	15.1361	35.3068
	361.5	14.4587	35.2366	15.1381	35.3061
	362	14.4448	35.235	15.1228	35.305
	362.5	14.4335	35.2328	15.1136	35.3045
	363	14.4135	35.2312	15.1042	35.303
	363.5	14.3843	35.2266	15.0826	35.3012
	364	14.3407	35.2249	15.075	35.3005
	364.5	14.3202	35.2237	15.0765	35.2994
	365	14.3153	35.2225	15.094	35.2978
	365.5	14.308	35.2218	15.0299	35.294
	366	14.3038	35.2208	15.0233	35.2936
	366.5	14.2931	35.2195	14.9921	35.2873
	367	14.2805	35.2173	14.8907	35.2792
	367.5	14.2618	35.2152	14.8125	35.2738
	368	14.2346	35.2108	14.7644	35.2688
	368.5	14.1934	35.2088	14.7229	35.265
	369	14.1761	35.2071	14.7106	35.2636
	369.5	14.1695	35.2064	14.6551	35.2503
	370	14.1665	35.2053	14.5731	35.2517
	370.5	14.157	35.2045	14.5836	35.2553
	371	14.1501	35.2036	14.6366	35.2543
	371.5	14.1385	35.2028	14.6122	35.2511
	372	14.1327	35.2023	14.6434	35.254
	372.5	14.1262	35.2011	14.6456	35.2554
	373	14.1229	35.1998	14.6694	35.2554
	373.5	14.1366	35.199	14.6693	35.2512
	374	14.0719	35.194	14.5964	35.2492
	374.5	14.041	35.193	14.6178	35.2522
	375	14.0072	35.1905	14.635	35.2509
	375.5	13.9777	35.1887	14.6136	35.246
	376	13.9683	35.1871	14.5355	35.2438
	376.5	13.9572	35.1862	14.5262	35.2417
	377	13.9539	35.1847	14.498	35.2398
	377.5	13.9414	35.1824	14.477	35.2386
	378	13.9337	35.1796	14.4694	35.2372
	378.5	13.9073	35.1768	14.464	35.2361
	379	13.8859	35.1776	14.4563	35.2337
	379.5	13.8829	35.1775	14.4448	35.2318
	380	13.8784	35.1768	14.4064	35.2268
	380.5	13.8725	35.1758	14.3972	35.2269
	381	13.8576	35.1722	14.3898	35.2263
	381.5	13.7856	35.1641	14.3837	35.2255
	382	13.8146	35.1654	14.3585	35.2225
	382.5	13.7439	35.1571	14.3066	35.2205
	383	13.7015	35.1571	14.2908	35.2191
	383.5	13.7001	35.1564	14.2807	35.2171
	384	13.6996	35.1556	14.2639	35.2154
	384.5	13.6992	35.155	14.2477	35.2129
	385	13.6986	35.1536	14.2026	35.2058
	385.5	13.6998	35.1522	14.1874	35.2045
	386	13.6954	35.1518	14.1725	35.2029
	386.5	13.6945	35.1517	14.1425	35.201
	387	13.6958	35.1518	14.1363	35.2002
	387.5	13.6952	35.1515	14.1329	35.2
	388	13.694	35.1512	14.1317	35.1996
	388.5	13.6927	35.1511	14.1257	35.1984
	389	13.6946	35.1509	14.1153	35.1979
	389.5	13.6926	35.1504	14.1075	35.1955
	390	13.6823	35.1486	14.079	35.1935
	390.5	13.6777	35.1479	14.0641	35.1915
	391	13.6779	35.1473	14.0443	35.1898
	391.5	13.6774	35.1461	14.0297	35.1875
	392	13.6647	35.1455	14.0061	35.1854
	392.5	13.659	35.1451	13.9879	35.1835
	393	13.6576	35.1447	13.9787	35.1821
	393.5	13.6453	35.1417	13.9709	35.1806
	394	13.5808	35.1352	13.9283	35.1749
	394.5	13.5375	35.1328	13.8866	35.1719
	395	13.4974	35.1295	13.8307	35.1638
	395.5	13.4665	35.126	13.7686	35.161
	396	13.4347	35.1233	13.7344	35.1578
	396.5	13.4177	35.1224	13.7145	35.1572
	397	13.4133	35.121	13.7191	35.1563
	397.5	13.4026	35.1189	13.7103	35.1565
	398	13.3674	35.1126	13.7181	35.156
	398.5	13.2067	35.0955	13.707	35.1555
	399	13.2388	35.1002	13.7152	35.1539
	399.5	13.1197	35.0893	13.6837	35.1533
	400	13.0042	35.0852	13.6684	35.1504
	400.5	12.989	35.0821	13.6258	35.1452
	401	12.9824	35.08	13.5671	35.141
	401.5	12.9807	35.0745	13.5385	35.1396
	402	12.9794	35.0682	13.5335	35.1379
				13.5492	35.136

## Sheet: Isotope Lab Comparison
Isotope Lab Comparisons on Selected Septa
U. Mich.			Santa Cruz
ID*	d18O	d13C	ID*	d18O	d13C
(Specimen_Septun #)	(VPDB)	(VPDB)	(Specimen_Septun #)	(VPDB)	(VPDB)
132380_20G*	1.99701	1.39545	132380_20P*	1.92	0.85
"	1.97225	1.60427
"	1.85338	1.40639
"	2.05645	1.41534
"	2.04654	1.50781
"	2.12876	1.48991
"	1.86923	1.32584
"	1.99899	1.38153
avg.	1.99033	1.44082
st. dev.	0.0930158	0.0880283
132380_26P*	1.81102	0.463433	132380_26P*	2.12	0.87
"	1.76179	0.374037
132380_29P*	0.881618	1.46666	132380_29P*	0.95	1.46
"	0.904262	1.42494
132423_28P*	1.3217	0.663085	132423_28P*	2.07	0.59
"	1.46151	0.709769
132423_28G*	1.99899	0.584035
"	1.9564	0.749101
"	2.04852	0.749101
"	2.03168	0.660602
"	2.09013	0.777938
"	1.95045	0.667562
"	2.00593	0.654635
"	2.04753	0.682478
avg.	2.0162	0.690682
st. dev.	0.0478568	0.0639408
132423_29G*	1.89102	0.80777	132423_29P*	2.13	0.38
"	1.87022	0.848539
"	2.03366	0.649664
"	1.97225	0.571108
"	2.00494	0.488574
"	2.0198	0.6079
"	1.99602	0.635742
"	1.81573	0.666568
avg.	1.95045	0.659483
st. dev.	0.0805091	0.118395
132423_31P*	1.79625	1.38421	132423_31P*	1.64	1.05
"	1.78247	1.38521

## Sheet: morphology
AMNH 132380 (female)										AMNH 132423 (female)
conch diameter	whorl width	WER	WWI			chamber number	septal spacing	SPI		conch diameter	whorl width	WER	WWI			chamber number	septal spacing	SPI
3.80205	3.10316		0.816179			1		0.206113		3.70076	3.50943		0.948301			1		0.1639
4.65002	4.64842	12.7392	0.999656			2	34.0596	0.242143		4.47484	4.79469		1.07148			2	35.7209	0.1878
5.6396	5.90812	14.0562	1.04761			3	49.3249	0.253492		5.264	5.7734		1.0968			3	52.258	0.2309
6.98945	7.12293	14.4063	1.0191			4	56.9927	0.347526		6.26943	6.99482		1.1157			4	60.879	0.3201
8.01584	8.63591	15.4991	1.07736			5	60.5716	0.373789		7.33765	8.31509		1.13321			5	63.91	0.3759
9.27338	10.0604	15.411	1.08487			6	57.8203	0.374358		9.56943	9.42474		0.98488			6	59.6855	0.3778
11.5662	11.2497	9.25434	0.972634			7	47.8749	0.376901		11.1417	10.4331	9.06406	0.936397			7	49.0176	0.3931
13.2059	11.7958	8.06542	0.893219			8	28.3012	0.379774		12.557	11.1946	7.87443	0.891504			8	24.663	0.3762
14.8497	12.3693	6.93326	0.83297			9	34.8907	0.429794		14.1246	11.6496	7.1996	0.8248			9	31.154	0.4335
16.654	12.887	5.67744	0.773808			10	29.6558	0.460329		15.7521	12.2837	6.31275	0.779817			10	27.4334	0.4753
17.9658	13.3283	5.02335	0.741874			11	27.8152	0.468715		17.1263	12.9438	5.44769	0.755787			11	28.081	0.4852
19.4175	13.8237	4.38438	0.71192			12	27.0106	0.460959		18.6699	13.1694	3.80639	0.705383			12	25.6046	0.4893
21.4073	14.2195	3.42564	0.664239			13	25.7141	0.476747		20.4339	13.7406	3.36354	0.672441			13	24.6152	0.5079
23.5918	14.369	3.19142	0.609066			14	23.6507	0.491074		22.2829	14.2994	3.14898	0.641719			14	23.9501	0.4975
25.9776	15.4904	3.06029	0.596298			15	24.4221	0.483129		24.7425	15.0001	3.0686	0.6062			15	24.0717	0.4866
28.7453	15.9835	2.97916	0.556039			16	23.4986	0.478738		27.2021	15.7516	2.98215	0.57906			16	23.5897	0.5092
31.6502	17.3516	3.10356	0.54823			17	24.1534	0.467325		29.5176	16.686	2.97055	0.565287			17	22.3798	0.5008
34.7522	19.0417	3.20318	0.547927			18	23.6821	0.47749		32.482	17.7727	3.02692	0.547156			18	22.5682	0.5027
38.2437	20.6798	3.19151	0.540739			19	24.6735	0.462109		35.6746	19.1611	3.04801	0.537107			19	23.8368	0.479
42.254	22.611	3.20786	0.535121			20	25.0293	0.445324		38.9955	20.7505	3.06255	0.532126			20	25.2955	0.4733
46.3911	24.498	3.18914	0.528074			21	25.6048	0.436015		42.8886	22.2874	3.0047	0.5197			21	24.5345	0.4754
50.9234	26.7846	3.13836	0.525979			22	24.2611	0.421168		47.2021	24.2833	3.01105	0.514453			22	24.6124	0.4585
55.9279	29.3786	3.12252	0.525294			23	26.4263	0.414791		51.2115	26.4831	3.01004	0.517132			23	24.7397	0.4524
61.4286	31.8957	3.12447	0.519232			24	23.7473	0.422254		56.2592	28.7437	2.99986	0.510916			24	24.4874	0.4562
67.1247	34.8422	3.08067	0.519067			25	25.9745	0.418419		61.6925	31.2612	2.99052	0.506726			25	24.5876	0.4366
74.2627	37.9594	3.08891	0.51115			26	24.4802	0.400595		67.8077	34.0182	3.02364	0.501687			26	23.8853	0.4109
80.9433	41.4156	3.04434	0.511662			27	25.3422	0.398454		74.2314	36.8158	2.9957	0.496			27	23.227	0.401
88.0336	45.6495	2.98856	0.518546			28	24.5532	0.391772		81.8145	40.8915	3.00426	0.499807			28	23.0362	0.3927
96.866	49.805	2.99976	0.514164			29	22.5634	0.372266		89.3186	45.1082	3.04193	0.505025			29	24.5206	0.3652
106.772	54.9449	3.02113	0.514603							98.5971	50.0375	3.07144	0.507495			30	24.8944	0.3375
117.542	60.9282	3.06634	0.518353							109.141	55.5961	3.12977	0.509396			31	20.5829	0.3319
130.635	67.6562	3.0944	0.517904							119.862	61.9494	3.12467	0.51684
141.392	73.6871	3.05134	0.521153							131.5	68.7962	3.1382	0.5232
154.829	76.7291	3.09319	0.495574							144.715	75.6608	3.12873	0.522825
										158.576	78.2489	3.15203	0.493448

## Sheet: Fraction Metabolic
		AMNH 132380 (female)				AMNH 132423 (male)
Septum	Estimated DIC (‰)	Fraction metabolic (δ13Corg = -15)	Fraction metabolic (δ13Corg = -17)	Fraction metabolic (δ13Corg = -19)		Fraction metabolic (δ13Corg = -15)	Fraction metabolic (δ13Corg = -17)	Fraction metabolic (δ13Corg = -19)
1	1.2					0.248132	0.220865	0.198997
2	1.2	0.285613	0.254227	0.229056		0.275811	0.245502	0.221195
3	1.2	0.262989	0.234089	0.210912		0.231549	0.206104	0.185698
4	1.2	0.24733	0.220151	0.198354		0.235063	0.209232	0.188516
5	1.2	0.236111	0.210165	0.189356		0.224908	0.200193	0.180372
6	1.2	0.233213	0.207586	0.187032		0.196583	0.17498	0.157656
7	1.2	0.20276	0.180478	0.162609		0.211728	0.188462	0.169802
8	0.8	0.158621	0.140798	0.126576		0.192861	0.171191	0.153899
9	0.8	0.26601	0.236122	0.212271		0.288608	0.25618	0.230303
10	0.8	0.28788	0.255534	0.229723		0.303797	0.269663	0.242424
11	0.8	0.187975	0.166854	0.15		0.221973	0.197032	0.17713
12	0.8	0.127523	0.113194	0.101761		0.186706	0.165728	0.148988
13	0.8	0.222152	0.197191	0.177273		0.226034	0.200636	0.18037
14	0.8	0.192405	0.170787	0.153535		0.218196	0.193679	0.174116
15	0.8	0.13871	0.123125	0.110688		0.192913	0.171237	0.15394
16	0.8	0.168102	0.149214	0.134142		0.166536	0.147824	0.132892
17	0.8	0.163488	0.145118	0.13046		0.173386	0.153905	0.138359
18	0.8	0.154323	0.136983	0.123146		0.143702	0.127555	0.114671
19	0.8	0.158115	0.140349	0.126173		0.177215	0.157303	0.141414
20	0.8	0.167912	0.149046	0.133991		0.163924	0.145506	0.130808
21	0.8	0.133843	0.118805	0.106804		0.156705	0.139097	0.125047
22	0.8	0.122276	0.108538	0.0975742		0.163618	0.145234	0.130564
23	0.8	0.18934	0.168066	0.151089		0.195713	0.173723	0.156175
24	0.8	0.156725	0.139115	0.125063		0.174051	0.154494	0.138889
25	0.8	0.120253	0.106742	0.0959596		0.147507	0.130933	0.117708
26	0.8	0.166522	0.147811	0.132881		0.152582	0.135438	0.121757
27	0.8	0.174992	0.15533	0.13964		0.174147	0.15458	0.138966
28	0.8	0.155524	0.138049	0.124105		0.209731	0.186166	0.167361
29	0.8	0.129114	0.114607	0.10303		0.222987	0.197933	0.17794
30	0.8					0.182354	0.161865	0.145515
31	0.8					0.180266	0.160011	0.143848
